# Supplementary material for: Blood cell traits and risk of glaucoma: A two-sample mendelian randomization study
Source: Front Genet. 2023 Apr 12;14:1142773. doi: 10.3389/fgene.2023.1142773 (PMC10130872; doi:10.3389/fgene.2023.1142773)
Supplement: Supplementary file 1 [file DataSheet1.ZIP]

Archive with 21 entries (21 files):
- eTable12 Mutivariable Mendelian randomization analysis of modifiable risk factors for glaucoma..pdf
- supplemental online content.docx
- eTable 11. Mendelian randomization analysis of modifiable risk factors for glaucoma..pdf
- eTable 10.  Red cell distribution width exposure SNPs and their association with glaucoma..pdf
- eTable 9. Red blood cell count exposure SNPs and their association with glaucoma..pdf
- eTable 8. Platelet count exposure SNPs and their association with glaucoma.pdf
- eTable 7. Plateletcrit exposure SNPs and their association with glaucoma.pdf
- eTable 6. White blood cell count exposure SNPs and their association with glaucoma.pdf
- eTable 5. Neutrophil cell count exposure SNPs and their association with glaucoma.pdf
- eTable 4. Monocyte cell count exposure SNPs and their association with glaucoma..pdf
- eTable 3. Lymphocyte cell count exposure SNPs and their association with glaucoma.pdf
- eTable 2. Eosinophil cell count exposure SNPs and their association with glaucoma.pdf
- eTable 1. Basophil cell count exposure SNPs and their association with glaucoma..pdf
- eFigure2. Leave-one-out permutation analysis plots for lymphocyte cell count on glaucoma..pdf.pdf
- eFigure3. Leave-one-out permutation analysis plots for plateletcrit on glaucoma..pdf.pdf
- eFigure4. Leave-one-out permutation analysis plots for platelet count on glaucoma..pdf.pdf
- eFigure5. Forrest plot of the causal effects of basophil cell count on glaucoma..pdf.pdf
- eFigure6. Forrest plot of the causal effects of lymphocyte cell count on glaucoma..pdf.pdf
- eFigure7. Forrest plot of the causal effects of plateletcrit on glaucoma..pdf.pdf
- eFigure8. Forrest plot of the causal effects of platelet count on glaucoma..pdf.pdf
- eFigure1. Leave-one-out permutation analysis plots for basophil cell count on glaucoma..pdf.pdf
